# Supplementary material for: Discovery and Mechanism of Novel 7-Aliphatic Amine Tryptanthrin Derivatives against Phytopathogenic Bacteria
Source: Int J Mol Sci. 2023 Jun 30;24(13):10900. doi: 10.3390/ijms241310900 (PMC10341529; doi:10.3390/ijms241310900)
Supplement: Supplementary file 1 [file ijms-24-10900-s001.zip]

Archive with 1 entries (1 files):
- ijms-2423804-supplementary.pdf
